# Supplementary material for: GSTM1 and GSTP1 Polymorphisms Affect Outcome in Colorectal Adenocarcinoma
Source: Medicina (Kaunas). 2024 Mar 28;60(4):553. doi: 10.3390/medicina60040553 (PMC11052438; doi:10.3390/medicina60040553)
Supplement: Supplementary file 1 [file medicina-60-00553-s001.zip]

Archive with 1 entries (1 files):
- medicina-2895073-supplementary.pdf
